# Supplementary material for: Deeper insight into speech characteristics of patients at ultra-high risk using classification and explainability models
Source: Front Psychiatry. 2025 Jun 16;16:1595197. doi: 10.3389/fpsyt.2025.1595197 (PMC12206705; doi:10.3389/fpsyt.2025.1595197)
Supplement: Supplementary file 1 [file Table1.xlsx]

## Sheet: Sheet1
FEATURES	Total	df	H	Effect size (ϵ2)	P
Intersubjective LSA median	68	2	2.4011	0.0358	0.301
Intersubjective LSA below 0 %	68	2	4.6137	0.0689	0.0996
Intersubjective LSA minimum	68	2	13.4282	0.2004	0.0012
Intersubjective LSA maximum	68	2	3.5596	0.0531	0.1687
Subjective LSA median	68	2	2.1901	0.0327	0.3345
Subjective LSA below 0 %	68	2	3.23	0.0482	0.1989
Subjective LSA minimum	68	2	8.2831	0.1236	0.0159
Subjective LSA maximum	68	2	0.2911	0.0043	0.8646
Subjective LSA wodr median	68	2	2.3885	0.0356	0.3029
Subjective LSA wodr below 0 %	68	2	0.0989	0.0015	0.9517
Subjective LSA wodr minimum	68	2	1.9917	0.0297	0.3694
Subjective LSA wodr maximum	68	2	5.858	0.0874	0.0535
Intersubjective LSA IQR	68	2	3.3373	0.0498	0.1885
Intersubjective LSA +1.5IQR %	68	2	2.7397	0.0409	0.2541
Intersubjective LSA -1.5IQR %	68	2	4.6137	0.0689	0.0996
Subjective LSA IQR	68	2	3.3373	0.0498	0.1885
Subjective LSA +1.5IQR %	68	2	2.7397	0.0409	0.2541
Subjective LSA -1.5IQR %	68	2	4.6137	0.0689	0.0996
Subjective LSA wodr IQR	68	2	3.3373	0.0498	0.1885
Subjective LSA wodr +1.5IQR %	68	2	2.7397	0.0409	0.2541
Subjective LSA wodr -1.5IQR %	68	2	4.6137	0.0689	0.0996
Lexical diversity (%)	68	2	2.7213	0.0406	0.2565
je (%)_total n	68	2	5.3242	0.0795	0.0698
je (%)_pp	68	2	2.4731	0.0369	0.2904
Ure's lexical density (%)	68	2	3.1329	0.0468	0.2088
Median of words per clause	68	2	0.4705	0.007	0.7904
IQR of words per clause	68	2	3.2139	0.048	0.2005
Truncated clauses (%)	68	2	0.5767	0.0086	0.7495
Short answers (%)	68	2	2.3239	0.0347	0.3129
Ratio_subj/obj	68	2	1.5512	0.0232	0.4604
Filled pauses	68	2	4.4079	0.0658	0.1104
Abandonment	68	2	0.8165	0.0122	0.6648
Autocorrection_Repetition	68	2	0.5039	0.0075	0.7773
