# Supplementary material for: Deeper insight into speech characteristics of patients at ultra-high risk using classification and explainability models
Source: Front Psychiatry. 2025 Jun 16;16:1595197. doi: 10.3389/fpsyt.2025.1595197 (PMC12206705; doi:10.3389/fpsyt.2025.1595197)
Supplement: Supplementary file 2 [file Table2.xlsx]

## Sheet: Features_descript
Linguistic aspects	Features		Description
Syntactic level		Median of words per clause	Median of words per clause
		IQR of words per clause	Interquartile range of words per clause
		Truncated clause (%)	Proportion of truncated clauses to the total number of clauses
		Short answers (%)	Proportion of speech turns with no conjugated verb to the total number of the patient's speech turns
Semantic level	Intersubjective LSA		Semantic coherence between speech turns
	Subjective LSA		Sematic coherence between sentences
	Subjective LSA wodr		Semantic coherence between sentences of the patient
		Median	Median of Latent Semantic Analysis scores of the patient
		IQR	Interquartile range of LSA scores
		Truncated clause (%)	Proportion of unfinished clauses
		+1.5 IQR (%)	Proportion of patients above the upper outlier boundary
		-1.5 IQR (%)	Proportion of patients below the lower outlier boundary
		minimum	The smallest coherence score
		maximum	The greatest coherence score
Lexical level		Lexical diversity	Type-Token Ratio
		Lexical density	Proportion of content words to the total number of words
		je (%)_total	Proportion of "I" to the total number of words
		je (%)_pp	Proportion of "I" to the number of personal pronouns
		Ratio_subj/obj	Ratio of "I" to "me"
Disfluency-related		Filled pauses	Non-silent pauses such as "euh", "bah", "humm" in French
		Abandonment/Auto-interruption	Unfinished utterance followed by a different topic
		Auto-correction & Repetition	Reformulation/repetition of a speech segment
